# Supplementary material for: The Influence of Selected Antipsychotic Drugs on Biochemical Aspects of Alzheimer’s Disease
Source: Int J Mol Sci. 2022 Apr 21;23(9):4621. doi: 10.3390/ijms23094621 (PMC9102502; doi:10.3390/ijms23094621)
Supplement: Supplementary file 1 [file ijms-23-04621-s001.zip]

Archive with 1 entries (1 files):
- ijms-1656295-supplementary.pdf
